# Supplementary material for: Prognostic and Therapeutic Implications of Alamandine Receptor MrgD Expression in Clear Cell Renal Cell Carcinoma with Development of Metastatic Disease
Source: Biomolecules. 2025 Mar 7;15(3):387. doi: 10.3390/biom15030387 (PMC11939982; doi:10.3390/biom15030387)
Supplement: Supplementary file 1 [file biomolecules-15-00387-s001.zip]

Archive with 1 entries (1 files):
- biomolecules-3452407-supplementary.pdf
